# Supplementary material for: Intra and Inter-Rater Variability in the Interpretation of White Blood Cell Scintigraphy of Hip and Knee Prostheses
Source: Diagnostics (Basel). 2024 Sep 14;14(18):2043. doi: 10.3390/diagnostics14182043 (PMC11431631; doi:10.3390/diagnostics14182043)
Supplement: Supplementary file 1 [file diagnostics-14-02043-s001.zip]

Archive with 1 entries (1 files):
- diagnostics-3167439-supplementary.pdf
